# Supplementary material for: NMR Spectroscopy in Diagnosis and Monitoring of Methylmalonic and Propionic Acidemias
Source: Biomolecules. 2024 Apr 28;14(5):528. doi: 10.3390/biom14050528 (PMC11117674; doi:10.3390/biom14050528)
Supplement: Supplementary file 1 [file biomolecules-14-00528-s001.zip]

Archive with 2 entries (2 files):
- Supplementary-Table-S1.pdf
- Supplementary-Table-S2.pdf
